# Supplementary material for: Follow that fish: Uncovering the hidden blue economy in coral reef fisheries
Source: PLoS One. 2017 Aug 3;12(8):e0182104. doi: 10.1371/journal.pone.0182104 (PMC5542444; doi:10.1371/journal.pone.0182104)
Supplement: S1 Table — Economic data used in analysis. (XLSX) [file pone.0182104.s002.xlsx]

## Sheet: Commercial CatchVA
Hawaiian	Scientific	Common	Consumer Group	Mean CCatch (kg)	LB_Mean_Landing_Price	KG_Mean_Landing_Price	LB_Mean_Market	KG_Mean_Market	Fisher VA Ratio	VA Amount Fisher	KG Grocery	KG Restaurant	KG Retail	KG Wholesale	KG Sold Total species	Grocery VA Ratio	VA Grocery	Rest. VA Ratio	VA Restaurant	Retail VA Ratio	VA Retail	Wholesale VA Ratio	VA Wholesale	VA Dealers
Aha aha	Strongylura gigantea		Secondary	309.894	3.05	6.72403	4.82	10.6262			279.994	0	0	0	279.994	0.64	699.248	0.7	0	0.64	0	0.6	0	699.248
Aholehole	Kuhlia sandvicensis	Flagtail	Planktivore	1159.74	3.335	7.35234	5.17	11.3978	0.6	5116.1	442.852	0	0	53.2179	496.069	0.64	1146.58	0.7	0	0.64	0	0.6	129.174	1275.75
Akule	Selar crumenophthalmus	Bigeye scad	Planktivore	145319	3.285	7.24211	5.33	11.7505	0.6	631451	55720.7	1083.97	4930.92	16443.1	78178.6	0.64	160775	0.7	3420.9	0.64	14227.6	0.6	44479.2	222903
Amaama	Mugil cephalus		Planktivore	3986.44	4.44	9.78842	7.02	15.4763	0.6	23412.6	2897.28	0	0	0	2897.28	0.64	10546.8	0.7	0	0.64	0	0.6	0	10546.8
Awa	Chanos chanos	Milkfish	Primary	617.429	1.34	2.95416	2.12	4.67375	0.6	1094.39	521.095				521.095	0.64	573.484	0.7	0	0.64	0	0.6	0	573.484
Awaʻawa	Elops hawaiensis		Secondary	564.268	1.23	2.71166	1.94	4.27692	0.6	918.062	513.166				513.166	0.64	514.075	0.7	0	0.64	0	0.6	0	514.075
Aweoweo	Priacanthidae spp.	Bigeye	Planktivore	1591.02	3.50667	7.7308	5.32	11.7285	0.6	7379.91	960.84	0	205.735	233.663	1400.24	0.64	2458.32	0.7	0	0.64	526.375	0.6	560.465	3545.16
Butaguchi ulua	Pseudocaranx dentex		Piscivore	808.482	4.12	9.08295	5.89	12.9851	0.6	4406.04	0	140.775	0	0	140.775	0.64	0	0.7	384.525	0.64	0	0.6	0	384.525
Day Octopus	Octopus cyanea	Octopus	Secondary	15282.3	4.37571	9.6467	6.91	15.2338	0.6	88454.4	4940.55	0	3063.13	839.646	8843.33	0.64	17666.1	0.7	0	0.64	10953	0.6	2814.7	31433.7
Dobe ulua	Uraspis helvola	Widemouth trevally	Piscivore	1634.38	2.77	6.10674	5.89	12.9851	0.6	5988.45	1130.53	0	0	0	1130.53	0.64	4976.76	0.7	0	0.64	0	0.6	0	4976.76
Gungkan ulua	Caranx lugubris	Black trevally	Piscivore	537.597	2.5	5.5115	5.89	12.9851	0.6	1777.78	103.91	33.1057	0	0	137.015	0.64	497.011	0.7	173.193	0.64	0	0.6	0	670.203
Halalu	Selar crumenophthalmus	Bigeye scad	Planktivore	10815.5	3.1125	6.86182	3.89	8.57589	0.6	44528.6	5151.57	0	14.331	639.719	5805.62	0.64	5651.32	0.7	0	0.64	15.7212	0.6	657.916	6324.96
ʻAʻawa	Bodianus bilunulatus	Hawaiian hogfish	Secondary	1943.37	1.9025	4.19425	3.96	8.73022	0.6	4890.59	253.891	0	529.151	179.739	962.781	0.64	737.051	0.7	0	0.64	1536.13	0.6	489.173	2762.36
ʻAlaʻihi	Sargocentron and Neoniphon spp.		Secondary	260.634	3.64667	8.03944	9.45	20.8335	0.6	1257.21	88.7688	0	0	92.7159	181.485	0.64	726.855	0.7	0	0.64	0	0.6	711.726	1438.58
ʻOmilu	Caranx melampygus	bluefin trevally	Piscivore	3489.94	2.79875	6.17012	5.48	12.0812	0.6	12920	688.96	71.959	102.457	234.447	1097.82	0.64	2606.4	0.7	297.749	0.64	387.604	0.6	831.503	4123.25
ʻOpelu	Decapterus macarellus	mackerel scad	Planktivore	126014	2.72222	6.00141	4.66	10.2734	0.6	453756	44465.8	593.022	23063.1	9326.96	77448.9	0.64	121574	0.7	1773.38	0.64	63056.7	0.6	23907	210311
ʻOpelu kala	Naso hexacanthus	sleek unicornfish	Planktivore	2993.53	1.80333	3.97563	2.85	6.28311	0.6	7140.69	330.353	0	0	0	330.353	0.64	487.862	0.7	0	0.64	0	0.6	0	487.862
Kala	Naso unicornis	blue spine unicornfish	Primary	14816.6	1.83	4.03442	3.01	6.63585	0.6	35865.8	9789.31	0	200.895	2693.55	12683.8	0.64	16298.4	0.7	0	0.64	334.473	0.6	4204.25	20837.1
Kalalei	Naso lituratus	orangespine unicornfish	Primary	1479.25	1.965	4.33204	3.1	6.83426	0.6	3844.91	1333.29	0	0	0	1333.29	0.64	2135.16	0.7	0	0.64	0	0.6	0	2135.16
Kawelea	Sphyraena helleri	hellers baracuda	Piscivore	1471.72	2.08	4.58557	3.29	7.25313	0.6	4049.22	295.278	0	0	44.9551	340.233	0.64	504.111	0.7	0	0.64	0	0.6	71.9524	576.063
Kole	Ctenochaetus strigosus	goldring surgeonfish	Primary	1667.86	2.89	6.37129	4.5	9.9207	0.6	6375.85	312.894	0	0	0	312.894	0	0	0.7	0	0.64	0	0.6	0	0
Kumu	Parupeneus porphyreus	whitesaddle goatfish	Secondary	3715.55	7.274	16.0363	15.1	33.2895	0.6	35750.2	613.706	0	1962.58	1173.35	3749.64	0.64	6776.57	0.7	0	0.64	21670.9	0.6	12146.4	40593.9
Kupipi	Abudefduf sordidus	blackspot sergeant	Primary	31.9329	3	6.6138	5.8	12.7867	0.6	126.719	2.26092	0	0	0	2.26092	0.64	8.93209	0.7	0	0.64	0	0.6	0	8.93209
Kupoupou	Cheilio inermis	cigar wrasse	Secondary	11.7934	2.08	4.58557	5.07	11.1773	0.6	32.4476	3.83993	0	0	0	3.83993	0.64	16.1996	0.7	0	0.64	0	0.6	0	16.1996
Lae	Scomberoides lysan	leatherback	Piscivore	161.932	2.465	5.43434	5.89	12.9851	0.6	527.996	128.839	0	0	0	128.839	0.64	622.612	0.7	0	0.64	0	0.6	0	622.612
Laenihi	Xyrichtys umbrilatus		Secondary	1306.16	7.88	17.3722	5.07	28.143	0.6	13614.6	297.989	0	0	314.504	612.493	0.64	2054.13	0.7	0	0.64	0	0.6	2032.47	4086.61
Makiawa	Etrumeus micropus		Planktivore		2.06	4.54148		7.35719	0.6	0	167.798	0	0	0	167.798	0.64	302.382	0.7	0	0.64	0	0.6	0	302.382
Malu	Parupeneus pleurostigma	sidespot goatfish	Secondary	128.004	3.72	8.20111	6.34	13.9772	0.6	629.863	39.6297	0	37.0137	0	76.6434	0.64	146.498	0.7	0	0.64	136.828	0.6	0	283.326
Manini	Acanthurus triostegus sandvicensis	convict tang	Primary	7036.94	2.934	6.4683	4.92	10.8466	0.6	27310.2	4154.91	0	288.635	927.549	5371.09	0.64	11642.6	0.7	0	0.64	808.794	0.6	2436.67	14888.1
Maomao	Abudefduf abdominalis	hawaiian sergeant	Planktivore	1013.32	2.98	6.56971	4.71	10.3837	0.6	3994.35	608.285	0	0	0	608.285	0.64	1484.78	0.7	0	0.64	0	0.6	0	1484.78
Menpachi ('u'u)	Myripristis spp.	soldierfish	Planktivore	27751.5	4.09	9.01681	8	17.6368	0.6	150138	8830.8	0	10138.2	3338.25	22307.2	0.64	48717.7	0.7	0	0.64	55930.1	0.6	17265.4	121913
Moana	Parupeneus multifasciatus	manybar goatfish	Secondary	2476.98	4.906	10.8158	6.34	13.9772	0.6	16074.2	465.035	0	658.852	125.48	1249.37	0.64	940.902	0.7	0	0.64	1333.05	0.6	238.016	2511.97
Moana Kale	Parupeneus cyclostomus	blue goatfish	Secondary	914.623	5.95	13.1174	14.51	31.9887	0.6	7198.47	270.613	0	0	13.9015	284.515	0.64	3268.38	0.7	0	0.64	0	0.6	157.404	3425.78
Moi	Polydactylus sexfilis	six-fingered threadfin	Secondary	320.508	7.57	16.6888	5.49	27.0359	0.6	3209.34	84.0254	0	0	0	84.0254	0.64	556.427	0.7	0	0.64	0	0.6	0	556.427
Mu	Monotaxis grandoculis	bigeye emperor	Secondary	2791.59	3.965	8.74124	6.85	15.1015	0.6	14641.2	810.871	0	0	0	810.871	0.64	3300.71	0.7	0	0.64	0	0.6	0	3300.71
Munu	Parupeneus bifasciatus		Secondary	312.253	10.77	23.7435	6.34	38.4645	0.6	4448.39	273.035	0	0	0	273.035	0.64	2572.38	0.7	0	0.64	0	0.6	0	2572.38
Naʻenaʻe	Acanthurus olivaceus	orangeband surgeonfish	Primary	3904.43	2.09	4.60761	2.6	5.73196	0.6	10794.1	3003.86	0	0	0	3003.86	0.64	2161.52	0.7	0	0.64	0	0.6	0	2161.52
Nenue	Kyphosus spp.		Primary	12030.1	2.094	4.61643	2.6	5.73196	0.6	33321.6	9731.39	0	386.956	0	10118.3	0.64	6947.61	0.7	0	0.64	276.262	0.6	0	7223.87
Nohu	Scorpaenopsis cacopsis	titan scorpionfish	Piscivore	576.606	3.70429	8.16647	5.85	12.8969	0.6	2825.3	138.297	7.52732	176.197	29.7642	351.786	0.64	418.693	0.7	24.9253	0.64	533.435	0.6	84.4788	1061.53
Oio	Albula spp.	bonefish	Secondary	5504.16	1.13	2.4912	1.79	3.94623	0.6	8227.17	4826.21	0	0	0	4826.21	0.64	4494.28	0.7	0	0.64	0	0.6	0	4494.28
Palani	Acanthurus dussumieri	eyestriped surgeonfish	Primary	14545.4	1.616	3.56263	2.92	6.43743	0.6	31092	7949.09	0	1785.2	4721.85	14456.1	0.64	14625.3	0.7	0	0.64	3284.54	0.6	8144.63	26054.5
Panunu	Calotomus carolinus	stareye parrotfish	Primary	79.0157	4.83	10.6482	6.53	14.396	0.6	504.826	55.9155	0	0	0	55.9155	0.64	134.119	0.7	0	0.64	0	0.6	0	134.119
Paopao ulua	Gnathanodon speciosus	golden trevally	Piscivore	233.963	3.09	6.81221	5.89	12.9851	0.6	956.283	244.069	0	0	0	244.069	0.64	964.231	0.7	0	0.64	0	0.6	0	964.231
Papa ulua	Carangoides orthogrammus	island jack	Piscivore	3516.97	3.44	7.58382	5.89	12.9851	0.6	16003.3	296.89	0	582.578	141.07	1020.54	0.64	1026.29	0.7	0	0.64	2013.86	0.6	457.173	3497.33
Poʻopaʻa	Cirrhitus pinnulatus	stocky hawkfish	Secondary	407.598	3.155	6.95551	4.98	10.9789	0.6	1701.03	549.32	0	0	0	549.32	0.64	1414.48	0.7	0	0.64	0	0.6	0	1414.48
Pualu	Acanthurus spp.	surgeonfish	Primary	4944.42	1.79667	3.96093	3.45	7.60587	0.6	11750.7	1760.29	0	9.5685	0	1769.86	0.64	4106.33	0.7	0	0.64	22.321	0.6	0	4128.66
Puhi	Gymnothorax spp.	eel	Secondary	835.244	1.085	2.39199	1.71	3.76987	0.6	1198.74	229.696	0	19.9778	0	249.674	0.64	202.555	0.7	0	0.64	17.6172	0.6	0	220.172
Roi	Cephalopholis argus	peacock grouper	Piscivore	1940.65	3.49667	7.70875	8.23	18.1439	0.6	8975.98	596.529	0	60.8296	0	657.358	0.64	3983.9	0.7	0	0.64	406.249	0.6	0	4390.15
Sasa ulua	Caranx sexfasciatus	bigeye trevally	Piscivore	367.772	2.92	6.43743	5.89	12.9851	0.6	1420.51	128.477	0	0	0	128.477	0.64	538.385	0.7	0	0.64	0	0.6	0	538.385
Tohei	Ariosoma marginatum	conger eel	Secondary		1.97	4.34306		7.03576	0.6	0	16.1352	0	0	0	16.1352	0.64	27.8062	0.7	0	0.64	0	0.6	0	27.8062
Toʻau	Lutjanus fulvus	blacktail snapper	Secondary	2498.57	3.664	8.07765	4.48	9.87661	0.6	12109.5	1106.8	0	177.736	440.552	1725.09	0.64	1274.29	0.7	0	0.64	204.633	0.6	475.519	1954.44
Uhu	Scaridae spp.	parrotfish	Primary	31879.1	3.33	7.34132	6.53	14.396	0.6	140421	12834.9	0	7550.83	0	20385.7	0.64	57949.9	0.7	0	0.64	34092.2	0.6	0	92042.1
Ulua	Carangidae spp.	jack family	Piscivore		2.936	6.47271	5.89	12.9851	0.6	0	108.689	22.7454	57.7488	57.4274	246.611	0.64	453.01	0.7	103.689	0.64	240.693	0.6	224.394	1021.79
Weke ʻula	Mulloidichthys vanicolensis	yellowfin goatfish	Secondary	16046	3.17714	7.00433	6.34	13.9772	0.6	67434.9	9341.45	0	1333.72	998.818	11674	0.64	41687.3	0.7	0	0.64	5951.88	0.6	4178.76	51817.9
Weke misc	Mullidae spp.	goatfish family	Secondary	3246.9	3.45	7.60587	6.34	13.9772	0.6	14817.3	2963.46				2963.46	0.64	12083.9	0.7	0	0.64	0	0.6	0	12083.9
White ulua	Caranx ignobilis	giant trevally	Piscivore	8038.1	2.685	5.91935	5.89	12.9851	0.6	28548.2	1583.67	127.411	1223.37	719.252	3653.71	0.64	7161.5	0.7	630.175	0.64	5532.18	0.6	3049.23	16373.1
								7.12064

## Sheet: Noncommercial CatchVA
Hawaiian	Scientific	Common	Group	Consumer group	LB Annual Average Weight	KG Annual Average Weight	KG_Mean_Landing	KG_Mean_Market	Notes	VA Ratio	VA Ratio	VA Species(.7)	VA Species (.9)
	Anampses chrysocephalus	PSYCHEDELIC WRASSE	wrasse	Secondary	3773.18	1711.48	4.39	9.955	Median	0.7	0.9	11926.5	15334
	Anampses cuvier	PEARL WRASSE	wrasse	Secondary	8850.82	4014.66	4.39	9.955	Median	0.7	0.9	27976.2	35969.4
ʻAʻawa	Bodianus bilunulatus	Hawaiian hogfish	wrasse	Secondary	7821.17	3547.62	4.19	8.73	Market	0.7	0.9	21679.5	27873.7
Kupoupou	Cheilio inermis	cigar wrasse	wrasse	Secondary	1198.36	543.567	4.59	11.18	Market	0.7	0.9	4253.95	5469.37
	Coris flavovittata	YELLOWSTRIPE CORIS	wrasse	Secondary	2121.94	962.495	4.39	9.955	Median	0.7	0.9	6707.15	8623.47
	Gomphosus varius	BIRD WRASSE	wrasse	Secondary	560.831	254.389	4.39	9.955	Median	0.7	0.9	1772.71	2279.19
	Halichoeres ornatissimus	ORNATE WRASSE	wrasse	Secondary	2563.22	1162.66	4.39	9.955	Median	0.7	0.9	8101.98	10416.8
	Iniistius	RAZORFISH GENUS	wrasse	Secondary	3326.86	1509.04	4.39	9.955	Median	0.7	0.9	10515.7	13520.2
	Iniistius baldwini	BALDWINS WRASSE	wrasse	Secondary	8846.57	4012.74	4.39	9.955	Median	0.7	0.9	27962.7	35952.1
	Iniistius pavo	PEACOCK RAZORFISH	wrasse	Secondary	59920.9	27179.7	4.39	9.955	Median	0.7	0.9	189401	243516
	Iniistius umbrilatus	BLACKSIDE RAZORFISH	wrasse	Secondary	741.28	336.238	4.39	9.955	Median	0.7	0.9	2343.08	3012.53
	Labridae	WRASSE FAMILY	wrasse	Secondary	4792.74	2173.95	4.39	9.955	Median	0.7	0.9	15149.2	19477.5
	Novaculichthys taeniourus	DRAGON WRASSE	wrasse	Secondary	148.687	67.4434	4.39	9.955	Median	0.7	0.9	469.98	604.259
	Oxycheilinus unifasciatus	RINGTAIL WRASSE	wrasse	Piscivore	564.684	256.136	4.39	9.955	Median	0.7	0.9	1784.89	2294.85
	Thalassoma ballieui	BLACKTAIL WRASSE	wrasse	Secondary	313.271	142.097	4.39	9.955	Median	0.7	0.9	990.203	1273.12
	Thalassoma duperrey	SADDLE WRASSE	wrasse	Secondary	2508.38	1137.78	4.39	9.955	Median	0.7	0.9	7928.64	10194
	Thalassoma trilobatum	CHRISTMAS WRASSE	wrasse	Secondary	1482.82	672.595	4.39	9.955	Median	0.7	0.9	4686.98	6026.12
Pualu	Acanthuridae	surgeonfish	surgeon	Primary	161.673	73.3336	3.96	7.61	Market	0.7	0.9	390.648	502.262
	acanthurus achilles	achilles tang	surgeon	Primary	2972.34	1348.23	4.18	6.735	Median			0	0
	acanthurus blochii	ringtail surgeonfish	surgeon	Primary	5409.3	2453.62	4.18	6.735	Median			0	0
Palani	Acanthurus dussumieri	eyestriped surgeonfish	surgeon	Primary	36244.4	16440.2	3.56	6.44	Market	0.7	0.9	74112.3	95287.3
	Acanthurus leucopareius	WHITE BAR SURGEONFISH	surgeon	Primary	69.1634	31.372	4.18	6.735	Median	0.7	0.9	88108.8	190.161
	Acanthurus nigrofuscus	BLUELINED SURGEONFISH	surgeon	Primary	1020.12	462.718	4.18	6.735	Median	0.7	0.9	175227	2804.76
	Acanthurus nigroris	BROWN SURGEONFISH	surgeon	Primary	39866.8	18083.3	4.18	6.735	Median	0.7	0.9	342526	109612
Naʻenaʻe	Acanthurus olivaceus	orangeband surgeonfish	surgeon	Primary	5012.28	2273.53	4.61	5.73	Market	0.7	0.9	9119.13	11724.6
Manini	Acanthurus triostegus sandvicensis	convict tang	surgeon	Primary	83982	38093.6	6.47	10.85	Market	0.7	0.9	289321	371984
	Acanthurus xanthopterus	YELLOWFIN SURGEONFISH	surgeon	Primary	9676.87	4389.35	4.18	6.735	Median	0.7	0.9	20693.6	26606.1
	Ctenochaetus hawaiiensis	BLACK SURGEONFISH	surgeon	Primary	10540	4780.85	4.18	6.735	Median	0.7	0.9	22539.3	28979.1
Kole	Ctenochaetus strigosus	goldring surgeonfish	surgeon	Primary	41774.8	18948.7	6.37	9.9207	Market	0.7	0.9	131589	169186
	Naso annulatus	WHITEMARGIN UNICORN FISH	surgeon	Planktivore	8229.56	3732.86	4.18	6.735	Median	0.7	0.9	17598.6	22626.7
	Naso brevirostris	PALETAIL UNICORNFISH	surgeon	Planktivore	144609	65593.5	4.18	6.735	Median	0.7	0.9	309240	397595
ʻOpelu kala	Naso hexacanthus	sleek unicornfish	surgeon	Planktivore	9580.9	4345.82	3.98	6.28	Market	0.7	0.9	19104.2	24562.6
Kalalei	Naso lituratus	orangespine unicornfish	surgeon	Primary	4070.74	1846.46	4.33	6.83	Market	0.7	0.9	8827.91	11350.2
	Naso spp.	UNICORN SURGEONFISH GENUS	surgeon	Primary	1212.81	550.122	4.18	6.735	Median	0.7	0.9	2593.55	3334.57
Kala	Naso unicornis	blue spine unicornfish	surgeon	Primary	23711.5	10755.3	4.03	6.64	Market	0.7	0.9	49990.8	64273.9
	Zebrasoma flavescens	YELLOW TANG	surgeon	Primary	2082.51	944.609	4.18	6.735	Median	0.7	0.9	4453.36	5725.75
	Holocentridae	SQUIRRELFISH FAMILY	soldier/squirrelfish	Secondary	1632.29	740.393	8.53	19.235	Median	0.7	0.9	9969.03	12817.3
	Myripristis amaena	BRICK SOLDIERFISH	soldier/squirrelfish	Planktivore	130.068	58.9977	8.53	19.235	Median	0.7	0.9	794.374	1021.34
	Myripristis berndti	BIGSCALE SOLDIERFISH	soldier/squirrelfish	Planktivore	7224.28	3276.88	8.53	19.235	Median	0.7	0.9	44121.5	56727.6
	Myripristis chryseres	YELLOWFIN SOLDIERFISH	soldier/squirrelfish	Planktivore	6286.32	2851.42	8.53	19.235	Median	0.7	0.9	38393	49362.4
Menpachi ('u'u)	Myripristis spp.	soldierfish	soldier/squirrelfish	Planktivore		0	9.02	17.64	Market	0.7	0.9	0	0
	Myripristis vittata	WHITETIP SOLDIERFISH	soldier/squirrelfish	Planktivore	9285.99	4212.05	8.53	19.235	Median	0.7	0.9	56713.2	72916.9
	Plectrypops lima	ROUGHSCALE SOLDIERFISH	soldier/squirrelfish	Secondary	2899.17	1315.04	8.53	19.235	Median	0.7	0.9	17706.4	22765.3
ʻAlaʻihi	Sargocentron and Neoniphon spp.		soldier/squirrelfish	Secondary		0	8.04	20.83	Market	0.7	0.9	0	0
	Sargocentron spiniferum	SABER SQUIRRELFISH	soldier/squirrelfish	Secondary	753.212	341.651	8.53	19.235	Median	0.7	0.9	4600.16	5914.49
	Sargocentron tiere	TAHITIAN SQUIRRELFISH	soldier/squirrelfish	Secondary	4543.98	2061.11	8.53	19.235	Median	0.7	0.9	27751.9	35681
	Sargocentron xantherythrum	HAWAIIAN SQUIRRELFISH	soldier/squirrelfish	Secondary	973.069	441.376	8.53	19.235	Median	0.7	0.9	5942.91	7640.89
	Aphareus furca	SMALLTOOTH JOBFISH	snapper	Piscivore	1590.64	721.502	8.08	9.88	Median	0.7	0.9	4989.91	6415.6
	Aprion virescens	GREEN JOBFISH	snapper	Piscivore	102391	46443.6	8.08	9.88	Median	0.7	0.9	321204	412977
Toʻau	Lutjanus fulvus	blacktail snapper	snapper	Secondary	16288.5	7388.35	8.08	9.88	Market	0.7	0.9	51097.9	65697.3
	Lutjanus kasmira	BLUESTRIPE SNAPPER	snapper	Secondary	28003.4	12702.1	8.08	9.88	Median	0.7	0.9	87847.7	112947
Nohu	Scorpaenopsis cacopsis	titan scorpionfish	scorpionfish	Piscivore	4135.11	1875.65	8.17	12.9	Market	0.7	0.9	16937.1	21776.3
Roi	Cephalopholis argus	peacock grouper	roi	Piscivore	9972.64	4523.51	7.71	16.71	Market	0.7	0.9	52911.5	68029.1
Panunu	Calotomus carolinus	stareye parrotfish	parrot	Primary	2558.44	1160.49	10.65	14.4	Market	0.7	0.9	11697.7	15039.9
	Chlorurus perspicillatus	SPECTACLED PARROTFISH	parrot	Primary	9443.73	4283.6	8.995	14.4	Median	0.7	0.9	43178.7	55515.5
	Chlorurus sordidus	BULLETHEAD PARROTFISH	parrot	Primary	7457.44	3382.64	8.995	14.4	Median	0.7	0.9	34097	43839
Uhu	Scaridae spp.	parrotfish	parrot	Primary	51680.3	23441.8	7.34	14.4	Market	0.7	0.9	236293	303805
	Scarus dubius	REGAL PARROTFISH	parrot	Primary	913.824	414.503	8.995	14.4	Median	0.7	0.9	4178.19	5371.96
	Scarus psittacus	PALENOSE PARROTFISH	parrot	Primary	4306.49	1953.39	8.995	14.4	Median	0.7	0.9	19690.2	25315.9
	Scarus rubroviolaceus	REDLIP PARROTFISH	parrot	Primary	11322.1	5135.62	8.995	14.4	Median	0.7	0.9	51767.1	66557.6
ʻOpelu	Decapterus macarellus	mackerel scad	opelu	Planktivore	71387.1	32380.6	6	10.27	Market	0.7	0.9	232784	299294
Moi	Polydactylus sexfilis	six-fingered threadfin	moi	Secondary	7570.99	3434.14	6.69	12.1	market	0.7	0.9	29087.2	37397.8
Awa	Chanos chanos	Milkfish	milkfish	Primary	123486	56012.3	2.95	6.63585	market	0.7	0.9	260182	334520
	Alectis ciliaris	AFRICAN POMPANO	jack	Piscivore	9415.86	4270.96	6.17	12.9851	Median	0.7	0.9	38821.1	49912.9
Ulua	Carangidae spp.	jack family	jack	Piscivore	10772.7	4886.41	6.47271	12.9851	Market	0.7	0.9	44415.4	57105.5
	Carangoides ferdau	BARRED JACK	jack	Piscivore	3974.66	1802.88	6.57	12.9851	Median	0.7	0.9	16387.4	21069.5
Papa ulua	Carangoides orthogrammus	island jack	jack	Piscivore	34181.3	15504.4	7.58	12.9851	Median	0.7	0.9	140928	181193
White ulua	Caranx ignobilis	giant trevally	jack	Piscivore	311987	141515	5.91935	8.73022	Market	0.7	0.9	864819	1.11191e+06
Gungkan ulua	Caranx lugubris	Black trevally	jack	Piscivore	7353.33	3335.41	5.51	12.99	Market	0.7	0.9	30328.9	38994.3
ʻOmilu	Caranx melampygus	bluefin trevally	jack	Piscivore	360933	163716	6.17	12.0812	Market	0.7	0.9	1.38452e+06	1.7801e+06
Sasa ulua	Caranx sexfasciatus	bigeye trevally	jack	Piscivore	11524.6	5227.49	6.44	10.2734	Market	0.7	0.9	37593	48333.8
	Elagatis bipinnulata	RAINBOW RUNNER	jack	Piscivore	20105.4	9119.64	6.17	12.9851	Median	0.7	0.9	82893.6	106577
Paopao ulua	Gnathanodon speciosus	golden trevally	jack	Piscivore	2414.2	1095.06	6.81221	12.9851	Market	0.7	0.9	9953.64	12797.5
Butaguchi ulua	Pseudocaranx cheilio	thick lipped jack	jack	Piscivore	1289.95	585.112	9.08	12.99	Market	0.7	0.9	5320.42	6840.54
Lae	Scomberoides lysan	leatherback	jack	Piscivore	14319.1	6495.03	5.43	12.9851	Market	0.7	0.9	59037	75904.8
	Seriola dumerili	GREATER AMBERJACK	jack	Piscivore	65465.1	29694.5	6.17	12.9851	Median	0.7	0.9	269910	347027
Dobe ulua	Uraspis helvola	Widemouth trevally	jack	Piscivore	147684	66988.5	6.11	12.99	Market	0.7	0.9	609126	783162
Poʻopaʻa	Cirrhitus pinnulatus	stocky hawkfish	hawk	Secondary	7649.91	3469.94	6.96	10.98	Market	0.7	0.9	26669.9	34289.9
	Paracirrhites forsteri	BLACKSIDE HAWKFISH	hawk	Piscivore	1632.12	740.318	6.96	10.98	Median	0.7	0.9	5690.09	7315.82
Weke misc	Mullidae spp.	goatfish family	goatfish	Secondary	191.976	87.0787	7	13.9772	Market	0.7	0.9	851.979	1095.4
Weke ʻula	Mulloidichthys vanicolensis	yellowfin goatfish	goatfish	Secondary	21694.3	9840.34	7	13.98	Market	0.7	0.9	96297.6	123811
	Mulloidichthys flavolineatus	YELLOWSTRIPE GOATFISH	goatfish	Secondary	127468	57818.4	10.82	13.98	Median	0.7	0.9	565811	727471
	Mulloidichthys pfluegeri	PFLUGERS GOATFISH	goatfish	Secondary	20024.6	9083.01	10.82	13.98	Median	0.7	0.9	88886.3	114282
Moana Kale	Parupeneus cyclostomus	blue goatfish	goatfish	Piscivore	8014.13	3635.14	13.12	31.99	Market	0.7	0.9	81401.8	104659
Munu	Parupeneus insularis	DOUBLEBAR GOATFISH	goatfish	Secondary	2132.98	967.503	23.74	38.46	Market	0.7	0.9	26047.1	33489.1
Moana	Parupeneus multifasciatus	manybar goatfish	goatfish	Secondary	23531.9	10673.9	10.82	13.98	Market	0.7	0.9	104455	134299
Malu	Parupeneus pleurostigma	sidespot goatfish	goatfish	Secondary	2078.52	942.801	8.2	13.98	Market	0.7	0.9	9226.25	11862.3
Kumu	Parupeneus porphyreus	whitesaddle goatfish	goatfish	Secondary	12526.1	5681.75	16.04	33.29	Market	0.7	0.9	132402	170231
	Upeneus arge	BANDTAIL GOATFISH	goatfish	Secondary	4035.61	1830.52	10.82	13.98	Median	0.7	0.9	17913.5	23031.6
Aholehole	Kuhlia sandvicensis	Flagtail	flagtail	Planktivore	39591.3	17958.3	7.35	11.4	Market	0.7	0.9	143307	184252
Mu	Monotaxis grandoculis	bigeye emperor	emperor	Secondary	2294.61	1040.82	8.74	15.1	Market	0.7	0.9	11001.4	14144.7
	Conger cinereus	MUSTACHE CONGER EEL	eel	Piscivore	512.444	232.44	3.365	5.405	Median	0.7	0.9	879.438	1130.71
	Enchelycore pardalis	DRAGON MORAY	eel	Piscivore	4914.6	2229.22	3.365	5.405	Median	0.7	0.9	8434.26	10844.1
	Gymnomuraena zebra	ZEBRA MORAY EEL	eel	Secondary	58.7995	26.671	3.365	5.405	Median	0.7	0.9	100.91	129.741
	Gymnothorax eurostus	STOUT MORAY EEL	eel	Secondary	975.091	442.294	3.365	5.405	Median	0.7	0.9	1673.42	2151.54
	Gymnothorax flavimarginatus	YELLOWMARGIN MORAY EEL	eel	Piscivore	1566.1	710.371	3.365	5.405	Median	0.7	0.9	2687.69	3455.6
	Gymnothorax rueppelliae	YELLOWHEAD MORAY EEL	eel	Piscivore	682.901	309.759	3.365	5.405	Median	0.7	0.9	1171.97	1506.82
Puhi	Gymnothorax spp.	Eel	eel	Secondary		0	2.39	3.77	Market	0.7	0.9	0	0
	Muraenidae	MORAY FAMILY	eel	Piscivore	1233.91	559.692	3.365	5.405	Median	0.7	0.9	2117.59	2722.62
	Uropterygius macrocephalus	NEEDLE-TOOTH MORAY	eel	Secondary	835.02	378.759	3.365	5.405	Median	0.7	0.9	1433.03	1842.47
Maomao	Abudefduf abdominalis	hawaiian sergeant	damsel	Planktivore	8020.98	3638.25	6.57	10.38	Market	0.7	0.9	26435.5	33988.6
Kupipi	Abudefduf sordidus	blackspot sergeant	damsel	Primary	11746.2	5327.96	6.61	12.79	Market	0.7	0.9	47701.3	61330.2
	Stegastes fasciolatus	ROCK DAMSELFISH	damsel	Primary	2289.94	1038.7	6.59	11.585	Median	0.7	0.9	8423.31	10830
	Kyphosidae	SEA CHUBS	chub	Primary	4194.82	1902.74	12.9772	13.9772	Median	0.7	0.9	18616.4	23935.4
Nenue	Kyphosus bigibbus	GRAY CHUB	chub	Primary	28306.2	12839.5	4.62	5.73	Market	0.7	0.9	51499.1	66213.2
	Kyphosus cinerascens	HIGHFIN RUDDERFISH	chub	Primary	25264.1	11459.6	13.9772	13.9772	Median	0.7	0.9	112121	144155
	Kyphosus vaigiensis	LOWFIN CHUB	chub	Primary	5924.57	2687.34	13.9772	13.9772	Median	0.7	0.9	26293	33805.2
	Apogon kallopterus	IRIDESCENT CARDINALFISH	cardinal	Planktivore	935.939	424.534				0.7	0.9	0	0
	Apogonidae	CARDINALFISHES	cardinal	Planktivore	167.848	76.1345				0.7	0.9	0	0
	Chaetodon lunula	RACOON BUTTERFLYFISH	butterflyfish	Secondary	249.511	113.176				0.7	0.9	0	0
	Chaetodon unimaculatus	TEARDROP BUTTERFLYFISH	butterflyfish	Secondary	712.581	323.221				0.7	0.9	0	0
	Chaetodontidae	BUTTERFLYFISHES	butterflyfish	Secondary	202.662	91.9259				0.7	0.9	0	0
	Forcipiger	LONGNOSE BUTTERFLYFISH	butterflyfish	Secondary	27.7741	12.5981				0.7	0.9	0	0
	Heteropriacanthus cruentatus	GLASSEYE	bigeye	Planktivore	1120.95	508.454	7.73	11.73	Median	0.7	0.9	4174.91	5367.75
Aweoweo	Priacanthidae spp.	Bigeye	bigeye	Planktivore	1181.51	535.925	7.73	11.73	Market	0.7	0.9	4400.48	5657.76
	Priacanthus meeki	HAWAIIAN BIGEYE	bigeye	Planktivore	4836.3	2193.71	7.73	11.73	Median	0.7	0.9	18012.5	23159
	Sphyraena barracuda	GREAT BARRACUDA	barracuda	Piscivore	27398.9	12427.9	4.59	7.25	median	0.7	0.9	63071.7	81092.2
Kawelea	Sphyraena helleri	hellers baracuda	barracuda	Piscivore	4526.92	2053.38	4.59	7.25	Market	0.7	0.9	10420.9	13398.3
Akule	Selar crumenophthalmus	Bigeye scad	akule	Planktivore	183302	83144.3	7.24	11.75	market	0.7	0.9	683862	879251
Oio	Albula spp.		Bonefish	Secondary		0	2.49	3.95	Market	0.7	0.9	0	0
Tohei			eel	Secondary		0	4.34	7.04	Market	0.7	0.9	0	0
Awaʻawa	Elops hawaiensis			Secondary		0	12.7867	12.7867	Market	0.7	0.9	0	0
Makiawa	Etrumeus micropus			Planktivore		0	4.54	7.36	Market	0.7	0.9	0	0
Amaama	Mugil cephalus			Planktivore		0	9.79	17.6368	Market	0.7	0.9	0	0
He'e	Octopus cyanea	Octopus		Secondary	63689.7	28889.1	9.65	15.23	Market	0.7	0.9	307987	395983
Aha aha	Strongylura gigantea	Needlefish		Secondary		0	6.72	10.63	Market	0.7	0.9	0	0
	Uraspis helvola	WHITEMOUTH TREVALLY	jack	Piscivore	19352.5	8778.12	6.17	12.9851	Median	0.7	0.9	79789.3	102586
Laenihi	Xyrichtys umbrilatus			Secondary		0	17.37	28.14	Market	0.7	0.9	0	0
	Pseudocaranx dentex			Piscivore	808.482	585.112

## Sheet: Food Provisioning
Hawaiian	Scientific	Common	Consumer Group	Mean CCatch (kg)	Mean NCCatch (kg)	% Edible	Grams Edible Ccatch	GramsEdible Nccatch	Meals Ccatch	Meals Nccatch	Total Meals (C+N)
	Anampses chrysocephalus	PSYCHEDELIC WRASSE	Secondary		1711.48	0.67		1.14669e+06		6745.26	6745.26
	Anampses cuvier	PEARL WRASSE	Secondary		4014.66	0.67		2.68982e+06		15822.5	15822.5
	Coris flavovittata	YELLOWSTRIPE CORIS	Secondary		962.495	0.67		644872		3793.36	3793.36
	Gomphosus varius	BIRD WRASSE	Secondary		254.389	0.67		170440		1002.59	1002.59
	Halichoeres ornatissimus	ORNATE WRASSE	Secondary		1162.66	0.67		778981		4582.24	4582.24
	Iniistius	RAZORFISH GENUS	Secondary		1509.04	0.67		1.01106e+06		5947.39	5947.39
	Iniistius baldwini	BALDWINS WRASSE	Secondary		4012.74	0.67		2.68853e+06		15814.9	15814.9
	Iniistius pavo	PEACOCK RAZORFISH	Secondary		27179.7	0.67		1.82104e+07		107120	107120
	Iniistius umbrilatus	BLACKSIDE RAZORFISH	Secondary		336.238	0.67		225280		1325.18	1325.18
	Labridae	WRASSE FAMILY	Secondary		2173.95	0.67		1.45654e+06		8567.91	8567.91
	Novaculichthys taeniourus	DRAGON WRASSE	Secondary		67.4434	0.67		45187.1		265.806	265.806
	Oxycheilinus unifasciatus	RINGTAIL WRASSE	Piscivore		256.136	0.67		171611		1009.48	1009.48
	Thalassoma ballieui	BLACKTAIL WRASSE	Secondary		142.097	0.67		95205		560.029	560.029
	Thalassoma duperrey	SADDLE WRASSE	Secondary		1137.78	0.67		762314		4484.2	4484.2
	Thalassoma trilobatum	CHRISTMAS WRASSE	Secondary		672.595	0.67		450639		2650.82	2650.82
	Acanthuridae	surgeonfish	Primary		73.3336	0.67		49133.5		289.021	289.021
	Acanthurus achilles	achilles tang	Primary		1348.23	0.67		903314		5313.61	5313.61
	Acanthurus blochii	ringtail surgeonfish	Primary		2453.62	0.67		1.64392e+06		9670.13	9670.13
	Acanthurus leucopareius	WHITE BAR SURGEONFISH	Primary		31.372	0.67		21019.2		123.642	123.642
	Acanthurus nigrofuscus	BLUELINED SURGEONFISH	Primary		462.718	0.67		310021		1823.65	1823.65
	Acanthurus nigroris	BROWN SURGEONFISH	Primary		18083.3	0.67		1.21158e+07		71269.4	71269.4
	Acanthurus xanthopterus	YELLOWFIN SURGEONFISH	Primary		4389.35	0.67		2.94087e+06		17299.2	17299.2
	Ctenochaetus hawaiiensis	BLACK SURGEONFISH	Primary		4780.85	0.67		3.20317e+06		18842.2	18842.2
	Naso annulatus	WHITEMARGIN UNICORN FISH	Planktivore		3732.86	0.67		2.50102e+06		14711.9	14711.9
	Naso brevirostris	PALETAIL UNICORNFISH	Planktivore		65593.5	0.67		4.39476e+07		258515	258515
	Naso spp.	UNICORN SURGEONFISH GENUS	Primary		550.122	0.67		368582		2168.13	2168.13
	Zebrasoma flavescens	YELLOW TANG	Primary		944.609	0.67		632888		3722.87	3722.87
	Holocentridae	SQUIRRELFISH FAMILY	Secondary		740.393	0.67		496064		2918.02	2918.02
	Myripristis amaena	BRICK SOLDIERFISH	Planktivore		58.9977	0.67		39528.4		232.52	232.52
	Myripristis berndti	BIGSCALE SOLDIERFISH	Planktivore		3276.88	0.67		2.19551e+06		12914.7	12914.7
	Myripristis chryseres	YELLOWFIN SOLDIERFISH	Planktivore		2851.42	0.67		1.91045e+06		11238	11238
	Myripristis vittata	WHITETIP SOLDIERFISH	Planktivore		4212.05	0.67		2.82207e+06		16600.4	16600.4
	Plectrypops lima	ROUGHSCALE SOLDIERFISH	Secondary		1315.04	0.67		881077		5182.81	5182.81
	Sargocentron spiniferum	SABER SQUIRRELFISH	Secondary		341.651	0.67		228906		1346.51	1346.51
	Sargocentron tiere	TAHITIAN SQUIRRELFISH	Secondary		2061.11	0.67		1.38095e+06		8123.21	8123.21
	Sargocentron xantherythrum	HAWAIIAN SQUIRRELFISH	Secondary		441.376	0.67		295722		1739.54	1739.54
	Aphareus furca	SMALLTOOTH JOBFISH	Piscivore		721.502	0.67		483406		2843.57	2843.57
	Aprion virescens	GREEN JOBFISH	Piscivore		46443.6	0.67		3.11172e+07		183043	183043
	Lutjanus kasmira	BLUESTRIPE SNAPPER	Secondary		12702.1	0.67		8.51041e+06		50061.2	50061.2
	Chlorurus perspicillatus	SPECTACLED PARROTFISH	Primary		4283.6	0.67		2.87001e+06		16882.4	16882.4
	Chlorurus sordidus	BULLETHEAD PARROTFISH	Primary		3382.64	0.67		2.26637e+06		13331.6	13331.6
	Scarus dubius	REGAL PARROTFISH	Primary		414.503	0.67		277717		1633.63	1633.63
	Scarus psittacus	PALENOSE PARROTFISH	Primary		1953.39	0.67		1.30877e+06		7698.65	7698.65
	Scarus rubroviolaceus	REDLIP PARROTFISH	Primary		5135.62	0.67		3.44087e+06		20240.4	20240.4
	Alectis ciliaris	AFRICAN POMPANO	Piscivore		4270.96	0.67		2.86154e+06		16832.6	16832.6
	Carangoides ferdau	BARRED JACK	Piscivore		1802.88	0.67		1.20793e+06		7105.45	7105.45
	Elagatis bipinnulata	RAINBOW RUNNER	Piscivore		9119.64	0.67		6.11016e+06		35942.1	35942.1
	Pseudocaranx cheilio	thick lipped jack	Piscivore		585.112	0.67		392025		2306.03	2306.03
	Seriola dumerili	GREATER AMBERJACK	Piscivore		29694.5	0.67		1.98953e+07		117031	117031
	Paracirrhites forsteri	BLACKSIDE HAWKFISH	Piscivore		740.318	0.67		496013		2917.72	2917.72
	Mulloidichthys flavolineatus	YELLOWSTRIPE GOATFISH	Secondary		57818.4	0.67		3.87383e+07		227872	227872
	Mulloidichthys pfluegeri	PFLUGERS GOATFISH	Secondary		9083.01	0.67		6.08562e+06		35797.7	35797.7
	Parupeneus insularis	DOUBLEBAR GOATFISH	Secondary		967.503	0.67		648227		3813.1	3813.1
	Upeneus arge	BANDTAIL GOATFISH	Secondary		1830.52	0.67		1.22645e+06		7214.4	7214.4
	Conger cinereus	MUSTACHE CONGER EEL	Piscivore		232.44	0.8		185952		1093.84	1093.84
	Enchelycore pardalis	DRAGON MORAY	Piscivore		2229.22	0.8		1.78338e+06		10490.5	10490.5
	Gymnomuraena zebra	ZEBRA MORAY EEL	Secondary		26.671	0.8		21336.8		125.511	125.511
	Gymnothorax eurostus	STOUT MORAY EEL	Secondary		442.294	0.8		353835		2081.38	2081.38
	Gymnothorax flavimarginatus	YELLOWMARGIN MORAY EEL	Piscivore		710.371	0.8		568296		3342.92	3342.92
	Gymnothorax rueppelliae	YELLOWHEAD MORAY EEL	Piscivore		309.759	0.8		247807		1457.69	1457.69
	Muraenidae	MORAY FAMILY	Piscivore		559.692	0.8		447753		2633.84	2633.84
	Uropterygius macrocephalus	NEEDLE-TOOTH MORAY	Secondary		378.759	0.8		303007		1782.39	1782.39
	Stegastes fasciolatus	ROCK DAMSELFISH	Primary		1038.7	0.67		695927		4093.69	4093.69
	Kyphosidae	SEA CHUBS	Primary		1902.74	0.67		1.27483e+06		7499.02	7499.02
	Kyphosus bigibbus	GRAY CHUB	Primary		12839.5	0.67		8.60245e+06		50602.6	50602.6
	Kyphosus cinerascens	HIGHFIN RUDDERFISH	Primary		11459.6	0.67		7.67793e+06		45164.3	45164.3
	Kyphosus vaigiensis	LOWFIN CHUB	Primary		2687.34	0.67		1.80052e+06		10591.3	10591.3
	Apogon kallopterus	IRIDESCENT CARDINALFISH	Planktivore		424.534	0.67		284438		1673.17	1673.17
	Apogonidae	CARDINALFISHES	Planktivore		76.1345	0.67		51010.1		300.06	300.06
	Heteropriacanthus cruentatus	GLASSEYE	Planktivore		508.454	0.7		355918		2093.63	2093.63
	Priacanthus meeki	HAWAIIAN BIGEYE	Planktivore		2193.71	0.7		1.5356e+06		9032.92	9032.92
	Sphyraena barracuda	GREAT BARRACUDA	Piscivore		12427.9	0.7		8.69955e+06		51173.8	51173.8
ʻAʻawa	Bodianus bilunulatus	Hawaiian hogfish	Secondary	1943.37	3547.62	0.7	1.36036e+06	2.48334e+06	8002.11	14607.9	22610
Aha aha	Strongylura gigantea		Secondary	309.894		0.7	216926	0	1276.03	0	1276.03
Aholehole	Kuhlia sandvicensis	Flagtail	Planktivore	1159.74	17958.3	0.67	777028	1.20321e+07	4570.76	70776.8	75347.6
Akule	Selar crumenophthalmus	Bigeye scad	Planktivore	145319	83144.3	0.9	1.30787e+08	7.48299e+07	769338	440176	1.20951e+06
ʻAlaʻihi	Sargocentron and Neoniphon spp.		Secondary	260.634	2844.14	0.67	174625	1.90557e+06	1027.2	11209.3	12236.5
Amaama	Mugil cephalus		Planktivore	3986.44	0	0.7	2.79051e+06	0	16414.7	0	16414.7
Awa	Chanos chanos	Milkfish	Primary	617.429	56012.3	0.7	432201	3.92086e+07	2542.36	230639	233181
Awaʻawa	Elops hawaiensis		Secondary	564.268		0.75	423201	0	2489.42	0	2489.42
Aweoweo	Priacanthidae spp.	Bigeye	Planktivore	1591.02	2729.63	0.8	1.27282e+06	2.18371e+06	7487.15	12845.3	20332.5
Butaguchi ulua	Pseudocaranx dentex		Piscivore	808.482	585.112	0.67	541683	392025	3186.37	2306.03	5492.4
He'e	Octopus cyanea	Octopus	Secondary	15282.3	28889.1	0.8	1.22259e+07	2.31113e+07	71916.9	135949	207866
Dobe ulua	Uraspis helvola	Widemouth trevally	Piscivore	1634.38	8778.12	0.67	1.09504e+06	5.88134e+06	6441.39	34596.1	41037.5
Gungkan ulua	Caranx lugubris	Black trevally	Piscivore	537.597	3335.42	0.67	360190	2.23473e+06	2118.77	13145.5	15264.2
Halalu	Selar crumenophthalmus	Bigeye scad	Planktivore	10815.5		0.9	9.73398e+06	0	57258.7	0	57258.7
Kala	Naso unicornis	blue spine unicornfish	Primary	14816.6	10755.3	0.8	1.18533e+07	8.60428e+06	69725.1	50613.4	120338
Kalalei	Naso lituratus	orangespine unicornfish	Primary	1479.25	1846.46	0.8	1.1834e+06	1.47717e+06	6961.2	8689.21	15650.4
Kawelea	Sphyraena helleri	hellers baracuda	Piscivore	1471.72	2053.38	0.7	1.03021e+06	1.43736e+06	6060.04	8455.07	14515.1
Kole	Ctenochaetus strigosus	goldring surgeonfish	Primary	1667.86	18948.7	0.67	1.11746e+06	1.26957e+07	6573.32	74680.3	81253.6
Kumu	Parupeneus porphyreus	whitesaddle goatfish	Secondary	3715.55	5681.75	0.67	2.48942e+06	3.80677e+06	14643.7	22392.8	37036.4
Kupipi	Abudefduf sordidus	blackspot sergeant	Primary	31.9329	5327.97	0.67	21395	3.56974e+06	125.853	20998.5	21124.3
Kupoupou	Cheilio inermis	cigar wrasse	Secondary	11.7934	543.567	0.7	8255.37	380497	48.561	2238.22	2286.78
Lae	Scomberoides lysan	leatherback	Piscivore	0	6495.03	0.67	0	4.35167e+06	0	25598.1	25598.1
Laenihi	Xyrichtys umbrilatus		Secondary	1306.16	0	0.7	914314	0	5378.32	0	5378.32
Makiawa	Etrumeus micropus		Planktivore				0	0	0	0	0
Malu	Parupeneus pleurostigma	sidespot goatfish	Secondary	128.004	942.801	0.67	85762.5	631677	504.485	3715.75	4220.23
Manini	Acanthurus triostegus sandvicensis	convict tang	Primary	7036.94	38093.9	0.67	4.71475e+06	2.55229e+07	27733.8	150135	177869
Maomao	Abudefduf abdominalis	hawaiian sergeant	Planktivore	1013.32	3638.25	0.67	678927	2.43763e+06	3993.69	14339	18332.7
Menpachi ('u'u)	Myripristis spp.	soldierfish	Planktivore	27751.5	10399.4	0.67	1.85935e+07	6.96756e+06	109373	40985.7	150359
Moana Kale	Parupeneus cyclostomus	blue goatfish	Piscivore	914.623	3635.14	0.67	612797	2.43555e+06	3604.69	14326.7	17931.4
Moana	Parupeneus multifasciatus	manybar goatfish	Secondary	2476.98	10673.9	0.67	1.65957e+06	7.1515e+06	9762.2	42067.7	51829.9
Moi	Polydactylus sexfilis	six-fingered threadfin	Secondary	320.508	3434.14	0.67	214740	2.30087e+06	1263.18	13534.6	14797.7
Mu	Monotaxis grandoculis	bigeye emperor	Secondary	2791.59	1040.82	0.67	1.87036e+06	697346	11002.1	4102.04	15104.2
Munu	Parupeneus bifasciatus		Secondary	312.253	967.503	0.67	209209	648227	1230.64	3813.1	5043.74
Naʻenaʻe	Acanthurus olivaceus	orangeband surgeonfish	Primary	3904.43	2273.53	0.67	2.61597e+06	1.52326e+06	15388	8960.38	24348.4
Nenue	Kyphosus spp.		Primary	12030.1	28889.1	0.67	8.06015e+06	1.93557e+07	47412.7	113857	161270
Nohu	Scorpaenopsis cacopsis	titan scorpionfish	Piscivore	576.606	1875.65	0.6	345964	1.12539e+06	2035.08	6619.94	8655.02
Oio	Albula spp.		Secondary	5504.16		0.75	4.12812e+06	0	24283	0	24283
ʻOmilu	Caranx melampygus	bluefin trevally	Piscivore	3489.94	163716	0.67	2.33826e+06	1.0969e+08	13754.5	645234	658989
ʻOpelu kala	Naso hexacanthus	sleek unicornfish	Planktivore	2993.53	4345.82	0.67	2.00566e+06	2.9117e+06	11798	17127.6	28925.7
ʻOpelu	Decapterus macarellus	mackerel scad	Planktivore	126014	32380.6	0.9	1.13412e+08	2.91425e+07	667132	171427	838558
Palani	Acanthurus dussumieri	eyestriped surgeonfish	Primary	14545.4	16440.2	0.67	9.74544e+06	1.10149e+07	57326.1	64793.6	122120
Panunu	Calotomus carolinus	stareye parrotfish	Primary	79.0157	1160.49	0.67	52940.5	777527	311.415	4573.69	4885.1
Paopao ulua	Gnathanodon speciosus	golden trevally	Piscivore	233.963	1095.06	0.67	156755	733691	922.088	4315.83	5237.92
Papa ulua	Carangoides orthogrammus	island jack	Piscivore	3516.97	15504.4	0.67	2.35637e+06	1.03879e+07	13861	61105.4	74966.4
Poʻopaʻa	Cirrhitus pinnulatus	stocky hawkfish	Secondary	407.598	3469.94	0.67	273091	2.32486e+06	1606.41	13675.6	15282.1
Pualu	Acanthurus spp.	surgeonfish	Primary	4944.42	26841.9	0.67	3.31276e+06	1.79841e+07	19486.9	105789	125275
Puhi	Gymnothorax spp.		Secondary	835.244	1489.09	0.8	668195	1.19128e+06	3930.56	7007.5	10938.1
Roi	Cephalopholis argus	peacock grouper	Piscivore	1940.65	4523.51	0.67	1.30023e+06	3.03075e+06	7648.44	17827.9	25476.4
Sasa ulua	Caranx sexfasciatus	bigeye trevally	Piscivore	367.772	5227.49	0.67	246408	3.50242e+06	1449.46	20602.5	22051.9
Toʻau	Lutjanus fulvus	blacktail snapper	Secondary	2498.57	0	0.67	1.67404e+06	0	9847.29	0	9847.29
Tohei	Ariosoma marginatum		Secondary		7388.35	0.67	0	4.9502e+06	0	29118.8	29118.8
Uhu	Scaridae spp.	parrotfish	Primary	31879.1	23441.8	0.67	2.1359e+07	1.5706e+07	125641	92388.1	218029
Ulua	Carangidae spp.	jack family	Piscivore		4886.41	0.67	0	3.2739e+06	0	19258.2	19258.2
Weke misc	Mullidae spp.	goatfish family	Secondary	3246.9	9840.34	0.67	2.17542e+06	6.59303e+06	12796.6	38782.5	51579.1
Weke ʻula	Mulloidichthys vanicolensis	yellowfin goatfish	Secondary	16046	66988.5	0.67	1.07508e+07	4.48823e+07	63240.1	264013	327254
White ulua	Caranx ignobilis	giant trevally	Piscivore	8038.1	141515	0.67	5.38553e+06	9.4815e+07	31679.6	557735	589415
