# Supplementary material for: Follow that fish: Uncovering the hidden blue economy in coral reef fisheries
Source: PLoS One. 2017 Aug 3;12(8):e0182104. doi: 10.1371/journal.pone.0182104 (PMC5542444; doi:10.1371/journal.pone.0182104)
Supplement: S2 Table — Data obtained regarding imports of reef fish in coolers. (XLSX) [file pone.0182104.s003.xlsx]

## Sheet: Sheet1
Interview#	Flight	Date	Arrival	Gender	Residence	Where caught	Hawaii Resident_Culturally important to eat fish from home?	Share?	Special Occasion	Notes	# Coolers	Trips/Year	Lbs Fish	KG Fish	greater, less, equal to usual amount	Differences in reef fish from home and Hawaii? Y=1,N=0	Differences in fish from Hawaii?	Do you prefer to eat fish from X or Hawaii?	Comment	Is it important for you culturally to bring fish to share in Hawaii? YES=1,NO=0	Notes	If you didn't bring this fish with you, how would that affect you/family?
														0
1	M1	2015-09-21	Majuro	M	Micronesia	Pohnpei	0	1	0		1		50	22.7296		1	Cheaper back home	Doesn't matter
2	M1	2015-09-21	Majuro	F	Micronesia	Kosrae	0	1	0		1			0		1	Ocean is cleaner	Prefer from Kosrae	Tastes better
3	M1	2015-09-21	Majuro	F	Micronesia	Chuuk	0	1	0		1			0		1	Ocean is cleaner	Prefer from Chuuk	Tastes better
4	M1	2015-09-21	Majuro	M	Republic Marshall Islands	Kwajalein	0	1	0		1			0		1	Tastes better from home	Prefer from home.	It's important to share fish from home with family
5	M1	2015-09-21	Majuro	M	Republic Marshall Islands	Marshall Islands	0	1	0		1			0		1	Cheaper back home, Tastes better	From Marshall Islands	Tastes better
6	M1	2015-09-21	Majuro	M	Micronesia	Kosrae	0	1	0		1			0		1	Tastes better from home	Prefer from Kosrae	Tastes better
7	M2	2015-10-02	Majuro	M	Kwajilein	Kwajalein	0	1	1	Church function	2		100	45.4592		1	Cheaper back home	Prefer from Kwajilein		1	Culture of sharing	Frowned upon to come empty-handed
8	M2	2015-10-02	Majuro	M	Republic Marshall Islands	Marshall Islands	0	1	0		1	2	30	13.6378	equal	1	Tastes better from home	From Marshall Islands		1	Always try to bring fish especially for party or wedding	Family disappointed
9	M2	2015-10-02	Majuro	M	Republic Marshall Islands	Marshall Islands	0	1	0		3	1	150	68.1888	greater	1	Tastes better from home	From Marshall Islands		1		No affect
10	M2	2015-10-02	Majuro	M	Hawaii	Marshall Islands	1	1	0		2	1	100	45.4592	greater	1	Tastes better from home	From Marshall Islands		1		Family disappointed
11	G1	2015-10-03	Guam	M	Pohnpei	Pohnpei	0	1	0		1	4	40	18.1837	greater	0	Harder to get fish in Hawaii	Doesn't matter		1		No affect
12	G1	2015-10-03	Guam	F	Hawaii	Guam	1	1	0			1	10	4.54592		1			Family packed fish for her to bring	1	Sharing important	Family disappointed
13	M3	2015-10-04	Majuro	F	Micronesia	Chuuk	1	1	0		1	2	50	22.7296	greater	1	Tastes better from home	Prefer from Chuuk		1		No affect
14	M3	2015-10-04	Majuro	M	Republic Marshall Islands		0	1	0		1	1	13	5.9097		0	Tastes better from home	Prefer from home.		1
15	M3	2015-10-04	Majuro	F	Hawaii	Marshall Islands	1	1	0	Sometimes for special occasions, but not this trip	1	1	50	22.7296	equal	1	Tastes better from home	Prefer from home.		1		No affect
16	M3	2015-10-04	Majuro	F	Hawaii	Marshall Islands	1	1	1	Birthday	3	3	150	68.1888	equal	1		Prefer from home.	Tastes better	1		Family disappointed
17	G2	2015-10-07	Guam	M	Palau	Palau	0	1	1	Medical travel	1	3	40	18.1837	less	1	Tastes better from home	Prefer from home.		1	Cultural protocol	No affect
18	G3	2015-10-12	Guam	M	Republic Marshall Islands	Marshall Islands	0	1	1	reunion	1	1	15	6.81888	equal	1	Tastes better from home	Prefer from home.		1		Family disappointed
19	M4	2015-10-14	Majuro	M	Republic Marshall Islands	Marshall Islands	0	1	1	Birthday	1	2	35	15.9107	equal	1	Tastes better from home	Prefer from home.		1		No affect
20	M4	2015-10-14	Majuro	F	Republic Marshall Islands	Majuro	0	1	1	Birthday	3	1	150	68.1888	equal	1	Tastes better from home	Prefer from home.		1		Family disappointed
21	M4	2015-10-14	Majuro	M	Hawaii	Marshall Islands	1	1	0		1	2	50	22.7296	equal	1	Tastes better from home	Prefer from home.		1		Have to get fish elsewhere
22	M4	2015-10-14	Majuro	M	Micronesia	Micronesia	0	1	0		1	1	40	18.1837	equal	1	Tastes better from home	Prefer from home.		1		No affect
23	M5	2015-10-16	Majuro	F	Pohnpei	Pohnpei	0	1	1	Birthday	1	3	35	15.9107	depends on time of year	0	Tastes better from home	Prefer from home.	Tastes better	1		Not sure
24	M5	2015-10-16	Majuro	M	Hawaii	Majuro	1	1	0		1	104	40	18.1837		1	Tastes better from home, trust fish from home	Prefer from home.		0		No affect
	Monthly
Majuro	12
Guam	25
American Samoa	8
Samoa	8
	53
	15	0.283019			403		0.548387
					345
					98
					247	221	26
					226	21
